# Supplementary material for: Multimodal Large Language Model for Fracture Detection in Emergency Orthopedic Trauma: A Diagnostic Accuracy Study
Source: Diagnostics (Basel). 2026 Feb 3;16(3):476. doi: 10.3390/diagnostics16030476 (PMC12896714; doi:10.3390/diagnostics16030476)
Supplement: Supplementary file 1 [file diagnostics-16-00476-s001.zip]

Archive with 3 entries (3 files):
- Supp.3 STARD.pdf
- supp.tableS1.pdf
- supp.tableS2.pdf
